# Supplementary material for: A database of geopositioned onchocerciasis prevalence data
Source: Sci Data. 2019 May 22;6:67. doi: 10.1038/s41597-019-0079-5 (PMC6531454; doi:10.1038/s41597-019-0079-5)
Supplement: Supplementary file 1 — Download metadata file [file 41597_2019_79_MOESM1_ESM.zip]

Archive with 3 entries (3 files):
- s_Cromwell769A_study.txt
- a_Cromwell769A_assay.txt
- i_Investigation.txt
