# Supplementary material for: A database of geopositioned onchocerciasis prevalence data
Source: Sci Data. 2019 May 22;6:67. doi: 10.1038/s41597-019-0079-5 (PMC6531454; doi:10.1038/s41597-019-0079-5)
Supplement: Supplementary file 1 — Download metadata file [file 41597_2019_79_MOESM1_ESM.zip › s_Cromwell769A_study.txt]

Source Name	Comment[source URL]	Characteristics[organism]	Term Source REF	Term Accession Number	Protocol REF	Sample Name	Factor Value[geographic location]	Factor Value[year]
PubMed	https://www.ncbi.nlm.nih.gov/pubmed/	Homo sapiens	NCBITaxon	NCBITaxon:9607	Data Collection	reports from PubMed
Web of Science	https://clarivate.com/products/web-of-science/	Homo sapiens	NCBITaxon	NCBITaxon:9607	Data Collection	reports from Web of Science
Scopus	https://www.scopus.com/	Homo sapiens	NCBITaxon	NCBITaxon:9607	Data Collection	reports from Scopus
