# Supplementary material for: A database of geopositioned onchocerciasis prevalence data
Source: Sci Data. 2019 May 22;6:67. doi: 10.1038/s41597-019-0079-5 (PMC6531454; doi:10.1038/s41597-019-0079-5)
Supplement: Supplementary file 1 — Download metadata file [file 41597_2019_79_MOESM1_ESM.zip › a_Cromwell769A_assay.txt]

Sample Name	Protocol REF	Assay Name	Raw Data File	Comment[Data Repository]	Comment[Data Record Accession]	Comment[Data Record URI]
reports from PubMed	Geo-positioning of data	reports from PubMed contribution to dataset	dataset.csv	Open Science Framework	doi10.17605/OSF.IO/W69RF	https://doi.org/10.17605/OSF.IO/W69RF
reports from Web of Science	Geo-positioning of data	reports from Web of Science contribution to dataset	dataset.csv	Open Science Framework	doi10.17605/OSF.IO/W69RF	https://doi.org/10.17605/OSF.IO/W69RF
reports from Scopus	Geo-positioning of data	reports from Scopus contribution to dataset	dataset.csv	Open Science Framework	doi10.17605/OSF.IO/W69RF	https://doi.org/10.17605/OSF.IO/W69RF
