# Supplementary material for: A database of geopositioned onchocerciasis prevalence data
Source: Sci Data. 2019 May 22;6:67. doi: 10.1038/s41597-019-0079-5 (PMC6531454; doi:10.1038/s41597-019-0079-5)
Supplement: Supplementary file 1 — Download metadata file [file 41597_2019_79_MOESM1_ESM.zip › i_Investigation.txt]

# Investigation File generated for Scientific Data with Investigation File Authoring Tool version 0.1.0 on 01/05/2019 - This metadata file is CC0
ONTOLOGY SOURCE REFERENCE
Term Source Name	NCBITaxon	ERO	OBI	IDO	NCIT
Term Source File	http://data.bioontology.org/ontologies/NCBITAXON	http://data.bioontology.org/ontologies/ERO	http://data.bioontology.org/ontologies/OBI	http://data.bioontology.org/ontologies/IDO	http://data.bioontology.org/ontologies/NCIT
Term Source Version	2016AB	2013-08-02	2014-08-18	2017-11-03	17.06d
Term Source Description	National Center for Biotechnology Information (NCBI) Organismal Classification	Eagle-I Research Resource Ontology	Ontology for Biomedical Investigations	Infectious Disease Ontology	National Cancer Institute Thesaurus
INVESTIGATION
Investigation Identifier
Investigation Title
Investigation Description
Investigation Submission Date
Investigation Public Release Date
INVESTIGATION PUBLICATIONS
Investigation PubMed ID
Investigation Publication DOI
Investigation Publication Author List
Investigation Publication Title
Investigation Publication Status
Investigation Publication Status Term Accession Number
Investigation Publication Status Term Source REF
INVESTIGATION CONTACTS
Investigation Person Last Name
Investigation Person Mid Initials
Investigation Person First Name
Investigation Person Address
Investigation Person Phone
Investigation Person Fax
Investigation Person Email
Investigation Person Affiliation
Investigation Person Roles
Investigation Person Roles Term Accession Number
Investigation Person Roles Term Source REF
STUDY
Study Identifier	10.1038/s41597-019-0079-5
Study Title	A database of geopositioned onchocerciasis prevalence data
Study Submission Date	18/12/2018
Study Public Release Date	22/05/2019
Study Description	https://www.nature.com/articles/s41597-019-0079-5
Study File Name	s_Cromwell769A_study.txt
Comment[Subject Keywords]	""
Comment[Manuscript Licence]	CC BY-4.0
Comment[Experimental Metadata Licence]	CC0
Comment[Supplementary Information File Name]
Comment[Supplementary Information File Type]
Comment[Supplementary Information File URL]
Comment[Data Repository]	Open Science Framework
Comment[Data Record Accession]	doi:10.17605/OSF.IO/W69RF
Comment[Data Record URI]	https://doi.org/10.17605/OSF.IO/W69RF
STUDY DESIGN DESCRIPTORS
Study Design Type	data integration objective	disease analysis objective
Study Design Type Term Accession Number	ERO:0100092	ERO:0100142
Study Design Type Term Source REF	ERO	ERO
STUDY PUBLICATIONS
Study PubMed ID
Study Publication DOI
Study Publication Author List
Study Publication Title
Study Publication Status
Study Publication Status Term Accession Number
Study Publication Status Term Source REF
STUDY FACTORS
Study Factor Name	geographic location	year
Study Factor Type	geographic location	temporal_interval
Study Factor Type Term Accession Number	GAZ:00000448	http://www.ifomis.org/bfo/1.1/span#TemporalInterval
Study Factor Type Term Source REF	OBI	IDO
STUDY ASSAYS
Study Assay Measurement Type	Scientific Publication
Study Assay Measurement Type Term Accession Number	NCIT:C19026
Study Assay Measurement Type Term Source REF	NCIT
Study Assay Technology Type	digital curation
Study Assay Technology Type Term Accession Number	OBI:0302914
Study Assay Technology Type Term Source REF	OBI
Study Assay Technology Platform	""
Study Assay File Name	a_Cromwell769A_assay.txt
STUDY PROTOCOLS
Study Protocol Name	Data Collection	Geo-positioning of data
Study Protocol Type	information acquisition	digital curation
Study Protocol Type Term Accession Number	OBI:0600013	OBI:0302914
Study Protocol Type Term Source REF	OBI	OBI
Study Protocol Description		
Study Protocol URI	""	""
Study Protocol Version		
Study Protocol Parameters Name	""	""
Study Protocol Parameters Name Term Accession Number	""	""
Study Protocol Parameters Name Term Source REF	""	""
Study Protocol Components Name	""	""
Study Protocol Components Type	""	""
Study Protocol Components Type Term Accession Number	""	""
Study Protocol Components Type Term Source REF	""	""
STUDY CONTACTS
Study Person Last Name	Hill	Hall	Letourneau	Donkers	Shirude	Pigott	Hay	Cromwell
Study Person First Name	Elex	Jason	Ian D.	Katie	Shreya	David M.	Simon I.	Elizabeth A.
Study Person Mid Initials
Study Person Email	""	""	""	""	""	""	""	eac27@uw.edu
Study Person Phone
Study Person Fax
Study Person Address
Study Person Affiliation	Institute for Health Metrics and Evaluation, University of Washington, 2301 5th Ave., Seattle, WA, United States	Institute for Health Metrics and Evaluation, University of Washington, 2301 5th Ave., Seattle, WA, United States	Institute for Health Metrics and Evaluation, University of Washington, 2301 5th Ave., Seattle, WA, United States	Institute for Health Metrics and Evaluation, University of Washington, 2301 5th Ave., Seattle, WA, United States	Institute for Health Metrics and Evaluation, University of Washington, 2301 5th Ave., Seattle, WA, United States	Institute for Health Metrics and Evaluation, University of Washington, 2301 5th Ave., Seattle, WA, United States	Institute for Health Metrics and Evaluation, University of Washington, 2301 5th Ave., Seattle, WA, United States	Institute for Health Metrics and Evaluation, University of Washington, 2301 5th Ave., Seattle, WA, United States
Study Person Roles
Study Person Roles Term Accession Number
Study Person Roles Term Source REF
Comment[Study Person ORCID]	""	""	""	""	""	""	0000-0002-0611-7272	""
Comment[Funder]
Comment[FundRef ID]
Comment[Funder Term Source REF]
Comment[Grant Identifier]
